# Supplementary material for: Unique Pakistani gut microbiota highlights population-specific microbiota signatures of type 2 diabetes mellitus
Source: Gut Microbes. 2022 Nov 2;14(1):2142009. doi: 10.1080/19490976.2022.2142009 (PMC9635555; doi:10.1080/19490976.2022.2142009)
Supplement: Supplemental Material [file KGMI_A_2142009_SM0125.zip]

Archive with 2 entries (2 files):
- Revised Supplemental Material_Supplementary Figures.pdf
- Supplemental_Material_Supplementary_Tables.xlsx
